# Supplementary material for: Ferroportin mediates the intestinal absorption of iron from a nanoparticulate ferritin core mimetic in mice
Source: FASEB J. 2014 Aug;28(8):3671–8. doi: 10.1096/fj.14-251520 (PMC4101650; doi:10.1096/fj.14-251520)
Supplement: Supplemental Data [file supp_fj.14-251520_14-251520SuppData.zip]

Archive with 4 entries (4 files):
- Supplementary Tables S1 & S2.pdf
- Supplementary Figures S1 & S2.pdf
- Supplementary Figure S3 & Methods.pdf
- Supplementary Figure S4.pdf
